# Supplementary material for: Molecular Diversification of the Genus Clinopodium (Lamiaceae) from the Balkans with an Emphasis on the Transferred Groups Calamintha, Acinos, and the Sect. Pseudomelissa
Source: Plants (Basel). 2025 Sep 22;14(18):2940. doi: 10.3390/plants14182940 (PMC12473163; doi:10.3390/plants14182940)
Supplement: Supplementary file 1 [file plants-14-02940-s001.zip]

Archive with 1 entries (1 files):
- plants-3858024-supplementary.xlsx
