# Supplementary material for: Molecular Diversification of the Genus Clinopodium (Lamiaceae) from the Balkans with an Emphasis on the Transferred Groups Calamintha, Acinos, and the Sect. Pseudomelissa
Source: Plants (Basel). 2025 Sep 22;14(18):2940. doi: 10.3390/plants14182940 (PMC12473163; doi:10.3390/plants14182940)
Supplement: Supplementary file 1 [file plants-14-02940-s001.zip › plants-3858024-supplementary.xlsx]

## Sheet: Appendix. NCBI accession
Table S1. NCBI accession numbers of sequences obtained in the study.
	NCBI accession numbers
Taxon	ITS	ETS	rps16-trnKUAG	rpl32-trnLUAG	rps15-ycf1	psbA-trnHUAG	rps16-trnQUAG	petN-psbM	psbK-trnSUAG
Clinopodium acinos (L.) Kuntze	PQ645460	PQ650496	PQ720598	PQ720646	PQ660789	PQ660774	PQ720630	PQ720614	PQ763492
Clinopodium alpinum (L.) Kuntze subsp. alpinum	PQ645461	PQ650497	PQ720599	PQ720647	PQ660790	PQ660775	PQ720631	PQ720615	PQ763493
Clinopodium alpinum subsp. albanicum (Kümmerle & Jáv.) Govaerts	PQ645462	PQ650498	PQ720600	PQ720648	PQ660791	PQ660776	PQ720632	PQ720616	PQ763494
Clinopodium alpinum subsp. hungaricum (Simonk.) Govaerts	PQ645463	PQ650499	PQ720601	PQ720649	PQ660792	PQ660777	PQ720633	PQ720617	PQ763495
Clinopodium alpinum subsp. majoranifolium (Mill.) Govaerts	PQ645464	PQ650500	PQ720602	PQ720650	PQ660793	PQ660778	PQ720634	PQ720618	PQ763496
Clinopodium suaveolens (Sm.) Kuntze	PQ645470	PQ650506	PQ720608	PQ720656	PQ660799	PQ660783	PQ720640	PQ720624	PQ763502
Clinopodium menthifolium (Host.) Stace	PQ645466	PQ650502	PQ720604	PQ720652	PQ660795	PQ660779	PQ720636	PQ720620	PQ763498
Clinopodium vardarense (Šilić) Govaerts	-	PQ650508	PQ720610	PQ720658	PQ660801	PQ660785	PQ720642	PQ720626	PQ763504
Clinopodium nepeta subsp. spruneri (Boiss.) Bartolucci & F.Conti	PQ645468	PQ650504	PQ720606	PQ720654	PQ660797	PQ660781	PQ720638	PQ720622	PQ763500
Clinopodium nepeta (L.) Kuntze	PQ645467	PQ650503	PQ720605	PQ720653	PQ660796	PQ660780	PQ720637	PQ720621	PQ763499
Clinopodium album Kuntze	PQ645471	PQ650507	PQ720609	PQ720657	PQ660800	PQ660784	PQ720641	PQ720625	PQ763503
Clinopodium pulegium (Rochel)Bräuchle	PQ645469	PQ650505	PQ720607	PQ720655	PQ660798	PQ660782	PQ720639	PQ720623	PQ763501
Clinopodium dalmaticum (Benth.) Bräuchler & Heubl	PQ645465	PQ650501	PQ720603	PQ720651	PQ660794	-	PQ720635	PQ720619	PQ763497
Clinopodium vulgare L.	-	PQ650509	PQ720611	PQ720659	PQ660802	PQ660786	PQ720643	PQ720627	PQ763505
Ziziphora capitata L.	-	PQ650511	PQ720613	PQ720661	PQ660804	PQ660788	PQ720645	PQ720629	PQ763507
Micromeria croatica (Pers.) Schott	PQ645472	PQ650510	PQ720612	PQ720660	PQ660803	PQ660787	PQ720644	PQ720628	PQ763506
